# Supplementary material for: Cell Properties of Lung Tissue-Resident Macrophages Propagated by Co-Culture with Lung Fibroblastic Cells from C57BL/6 and BALB/c Mice
Source: Biomedicines. 2021 Sep 16;9(9):1241. doi: 10.3390/biomedicines9091241 (PMC8468995; doi:10.3390/biomedicines9091241)
Supplement: Supplementary file 1 [file biomedicines-09-01241-s001.zip]

Archive with 8 entries (7 files):
- biomedicines-1356053-supplementary/
- __MACOSX/._biomedicines-1356053-supplementary
- biomedicines-1356053-supplementary/Suppl_Table_S1.xlsx
- __MACOSX/biomedicines-1356053-supplementary/._Suppl_Table_S1.xlsx
- biomedicines-1356053-supplementary/Suppl_Table_S2.xlsx
- __MACOSX/biomedicines-1356053-supplementary/._Suppl_Table_S2.xlsx
- biomedicines-1356053-supplementary/Suppl_Table_S3.xlsx
- __MACOSX/biomedicines-1356053-supplementary/._Suppl_Table_S3.xlsx
