# Supplementary material for: Cell Properties of Lung Tissue-Resident Macrophages Propagated by Co-Culture with Lung Fibroblastic Cells from C57BL/6 and BALB/c Mice
Source: Biomedicines. 2021 Sep 16;9(9):1241. doi: 10.3390/biomedicines9091241 (PMC8468995; doi:10.3390/biomedicines9091241)
Supplement: Supplementary file 1 [file biomedicines-09-01241-s001.zip › biomedicines-1356053-supplementary/Suppl_Table_S1.xlsx]

## Sheet: Sheet1
	Table S1. Primers of transcription factors and cycle numbers for PCR amplification
	Primer			Product size (bp)	Annealing temp. (°C)	Cycle number
	Bach1	Forward	5´-GTGTGTGGAGTTTCTAAGCG-3´	452	57	32
		Reverse	5´-TCTCATTTGGCTGGACAGAG-3´
	Bach2	Forward	5´-GAGACCGACATCAAAGACAG-3´	325	56.5	32
		Reverse	5´-AGTTGGACACATCCTTCTGG-3´
	Cebpb	Forward	5´-GCCAACTTCTACTACGAGCC-3´	593	59	32
		Reverse	5´-CTCAGCTTGTCCACCGTCTT-3´
	Dtx4	Forward	5´-GCAGTACGAAAGAACATGGC-3´	343	57.7	32
		Reverse	5´-CAGGATTAACAGGGCTGGAC-3´
	Gata6	Forward	5´-CACCATCACCCGACCTACTC-3´	425	58.7	32
		Reverse	5´-TTCATATAGAGCCCGCAAGC-3´
	Id2	Forward	5´-CGGTGAGGTCCGTTAGGAAA-3´	321	59.2	32
		Reverse	5´-GGATGCTGATGTCCGTGTTC-3´
	Id3	Forward	5’-GTGCTGCCTGTCGGAACGTA-3’	308	60.7	32
		Reverse	5’-AGCTCCTCTTGTCCTTGGAG-3’
	Lxra	Forward	5’-GCCTCAATGCCTGATGTTTC-3’	538	58	32
		Reverse	5’-GAGCCTGTTCCTCTTCTTGC-3’
	Pparg	Forward	5´-CCCTTTGGTGACTTTATGGA-3´	313	56.7	32
		Reverse	5´-TGTCTGTCTCTGTCTTCTTG-3´
	Runx3	Forward	5´-TTTGACCGCTCCTTCCCTAC-3´	380	60	32
		Reverse	5´-ATGAGGTTGCCTGCTGACAC-3´
	Sall1	Forward	5´-GAAGTCTGTGGAGAACGGAT-3´	389	56.8	32
		Reverse	5´-CACTCTGACAAGCAAAGGTC-3´
	Smad2	Forward	5´-TTACATCCCAGAAACACCAC-3´	417	55.5	32
		Reverse	5´-GCACTATCACTTAGGCACTC-3´
	Smad3	Forward	5´-TCAAGAAGACGGGGCAGTTG-3´	437	59.3	32
		Reverse	5´-TTCACTCAGGTAGCCAGGAG-3´
	Spic	Forward	5’-TCAGAGGCAACGCTAACTAC-3’	466	50.9	32
		Reverse	5’-GCAAGTCTTTGGAGAACAGC-3’
	Pu.1	Forward	5´-TGTGCTTCCCTTATCAAACC-3´	339	55.1	32
		Reverse	5´-CCATCTTCTGGTAGGTCATC-3´
	Gapdh	Forward	5'-ACTTTGGCATTGTGGAAGGG-3'	375	58.3	25
		Reverse	5'-AGTGGGAGTTGCTGTTGAAG-3'
