# Supplementary material for: Cell Properties of Lung Tissue-Resident Macrophages Propagated by Co-Culture with Lung Fibroblastic Cells from C57BL/6 and BALB/c Mice
Source: Biomedicines. 2021 Sep 16;9(9):1241. doi: 10.3390/biomedicines9091241 (PMC8468995; doi:10.3390/biomedicines9091241)
Supplement: Supplementary file 1 [file biomedicines-09-01241-s001.zip › biomedicines-1356053-supplementary/Suppl_Table_S2.xlsx]

## Sheet: Sheet1
	Table S2. Primers of factors proliferating/characterizing macrophages and cycle numbers for PCR amplification
	Primer			Product size (bp)	Annealing temp. (°C)	Cycle number
	Csf1	Forward	5’-CTTGGCTTGGGATGATTCTC-3’	382	55.0	32
		Reverse	5’-GGTCCTCTGTTGATTTAGGG-3’
	Csf2	Forward	5’-TACTTTTCCTGGGCATTGTG-3’	337	55.6	32
		Reverse	5’-GCATAGGTGGTAACTTGTGT-3’
	Il34	Forward	5’-GTGGCTTTGGGAAACGAGAA-3’	329	58.1	32
		Reverse	5’-AGCAATGTCTGAACCTCCTG-3’
	Tgfb1	Forward	5´-ACCAAGGAGACGGAATACAG-3´	481	57.6	32
		Reverse	5´-TAGTAGACGATGGGCAGTGG-3´
	Tgfbr2	Forward	5´-ACAACATCAACCACAACACG-3´	538	56.4	32
		Reverse	5´-TCATCCACAGACAGAGTAGG-3´
	Gapdh	Forward	5'-ACTTTGGCATTGTGGAAGGG-3'	375	58.3	25
		Reverse	5'-AGTGGGAGTTGCTGTTGAAG-3'
