# Supplementary material for: Cell Properties of Lung Tissue-Resident Macrophages Propagated by Co-Culture with Lung Fibroblastic Cells from C57BL/6 and BALB/c Mice
Source: Biomedicines. 2021 Sep 16;9(9):1241. doi: 10.3390/biomedicines9091241 (PMC8468995; doi:10.3390/biomedicines9091241)
Supplement: Supplementary file 1 [file biomedicines-09-01241-s001.zip › biomedicines-1356053-supplementary/Suppl_Table_S3.xlsx]

## Sheet: Sheet1
	Table S3. Monoclonal antibodies used for flow cytometry
	Test antibody	Conjugated dye	Clone	Isotype	µg/sample	Catalog number	Maker
	anti-human/mouse CD11b	FITC	M1/70	rat IgG2b	0.5	20-0112	Tonbo Biosciences
	anti-mouse CD11c	APC	N418	hamster IgG1	0.25	20-0114	Tonbo Biosciences
	anti-mouse CD64	APC	REA286	recombinant human IgG1	0.15	130-103-809	Miltenyi Biotec
	anti-mouse CD68	FITC	FA-11	rat IgG2a	0.15	130-102-920	Miltenyi Biotec
	anti-mouse CD86	FITC	GL-1	rat IgG2a	0.125	35-0862	Tonbo Biosciences
	anti-mouse CD115	FITC	AFS98	rat IgG2a	0.5	35-1152	Tonbo Biosciences
	anti-mouse CD116	APC	698423	rat IgG2a	0.1	FAB6130A	R&D Systems
	anti-mouse CD169	APC	REA197	recombinant human IgG1	0.15	130-104-954	Miltenyi Biotec
	anti-mouse CD184	FITC	REA107	recombinant human IgG1	0.15	130-102-223	Miltenyi Biotec
	anti-mouse CD206	APC	MR6F3	rat IgG2b	0.25	17-2061-80	Thermo Fisher Scientific
	anti-F4/80	APC	BM8.1	rat IgG2a	0.5	20-4801	Tonbo Biosciences
	anti-mouse Ly6C	FITC	REA796	recombinant human IgG1	0.15	130-111-777	Miltenyi Biotec
	anti-mouse Metk	APC	REA477	recombinant human IgG1	0.15	130-107-479	Miltenyi Biotec
	anti-MHC II	APC	M5/114.15.2	rat IgG2b	0.25	20-5321	Tonbo Biosciences
	anti-mouse Siglec-F	APC	REA798	recombinant human IgG1	0.15	130-112-333	Miltenyi Biotec
	anti-human/mouse arginase 1	APC	A1exF5	rat IgG2a	0.01	17-3697-82	Thermo Fisher Scientific
	anti-mouse iNOS	FITC	REA982	recombinant human IgG1	0.15	130-116-421	Miltenyi Biotec
	Control antibody	Conjugated dye	Clone	Isotype	Catalog number	Maker
	hamster IgG1 isotype control	APC	PIP	hamster IgG1	20-4888	Tonbo Biosciences
	monoclonal REA control	FITC	REA293	recombinant human IgG1	130-113-449	Miltenyi Biotec
	monoclonal REA control	APC	REA293	recombinant human IgG1	130-113-446	Miltenyi Biotec
	rat IgG2a isotype control	FITC	2A3	IgG2a	35-4321	Tonbo Biosciences
	rat IgG2a isotype control	APC	2A3	IgG2a	20-4321	Tonbo Biosciences
	rat IgG2b isotype control	FITC	LTF-2	IgG2b	35-4031	Tonbo Biosciences
	rat IgG2b isotype control	APC	LTF-2	IgG2b	20-4031	Tonbo Biosciences
	Blocking antibody	Clone	Isotype	µg/sample	Catalog number	Maker
	anti-mouse CD16/32	2.4G2	rat IgG2b	0.5	70-0161	Tonbo Biosciences
